# Supplementary material for: Identification of Breast Cancer Subtype-Specific Biomarkers by Integrating Copy Number Alterations and Gene Expression Profiles
Source: Medicina (Kaunas). 2021 Mar 12;57(3):261. doi: 10.3390/medicina57030261 (PMC7998437; doi:10.3390/medicina57030261)
Supplement: Supplementary file 1 [file medicina-57-00261-s001.zip]

Archive with 3 entries (2 files):
- supplementary/
- supplementary/Figure S1.tif
- supplementary/Table S1.xlsx
