# Supplementary material for: Identification of Breast Cancer Subtype-Specific Biomarkers by Integrating Copy Number Alterations and Gene Expression Profiles
Source: Medicina (Kaunas). 2021 Mar 12;57(3):261. doi: 10.3390/medicina57030261 (PMC7998437; doi:10.3390/medicina57030261)
Supplement: Supplementary file 1 [file medicina-57-00261-s001.zip › supplementary/Table S1.xlsx]

## Sheet: lumA
ACADVL
APRT
BCR
C17orf59
C1QBP
C8orf58
CCDC113
EXOSC6
GPS2
LONP2
MPDU1
MTHFSD
MTUS1
MVD
N4BP1
NDEL1
NUP88
PDF
PHF23
PITPNA
RHBDD3
RPGRIP1L
TBL3
THOC5
TMEM102
TMEM208
UBE2G1
UBE2I
ZNF395

## Sheet: lumB
ACTR10
ANKRD11
APEX1
ARID4A
ATP6V1D
BTBD7
C11orf54
C16orf58
CRK
CSNK1D
CWC15
DDX20
DDX6
DEPDC5
DGCR14
DICER1
DLST
DNAJC7
DVL2
EED
EIF1
EIF2B2
FAM83H
FDFT1
FNTB
FZR1
GEMIN4
GIT1
GSTZ1
HMGB1
IL17RA
ISCA2
KBTBD6
KIAA0586
KIAA2013
LZTR1
MAX
MFN2
MGAT2
MINK1
MKL1
MLH3
MRPS11
MRPS27
MTHFD1
NARS2
NEK9
NEU3
NME1
NUDT18
PACS2
PANX1
PARP2
PEMT
PIP5K1C
PLD2
POLRMT
PPP2R5E
RB1
SAP18
SLC25A17
SLC39A9
SLC7A6
SMARCE1
SMURF2
SORBS3
SRRD
ST14
STXBP3
TBC1D10A
TDP1
THAP7
THYN1
TMEM55B
TOM1
TRABD
TRADD
TRIM65
TTLL5
WDR25
WDR73
WDR89
ZBTB4
ZFP90
ZFYVE21
ZNF18
ZNF317
ZNF624
ZNF770
ZZEF1

## Sheet: HER2
ACBD3
ANGEL2
ARF1
ARID4B
ARNT
BLZF1
C16orf46
C1orf43
CBFB
CDCA2
CDH1
CENPN
CENPT
CES2
CRTC2
CTNS
DBNDD1
DEF8
EXOC8
FLCN
GOT2
GSR
IPO9
ISG20L2
LONRF1
MAP2K4
NQO1
NUCKS1
NUTF2
PAPD5
PCSK7
PRCC
PRUNE
SH2D4A
SLC25A44
TAF1A
TMEM9
TOMM20
TPR
ZNF263

## Sheet: basal
ARFGAP3
ATP6V1B2
C16orf62
C16orf72
CHD9
CLN8
CYB5R3
DCTN5
EARS2
FBXO28
GSPT1
HN1L
KCTD5
MBTPS1
NEIL2
PACSIN2
PARN
PROSC
SH3BP5L
SREBF2
THUMPD1
TRIM11
ZNF319
